# Supplementary material for: Green Synthesis of Transition-Metal Nanoparticles and Their Oxides: A Review
Source: Materials (Basel). 2021 May 21;14(11):2700. doi: 10.3390/ma14112700 (PMC8196554; doi:10.3390/ma14112700)
Supplement: Supplementary file 1 [file materials-14-02700-s001.zip]

Archive with 1 entries (1 files):
- materials-1130148-supplementary.pdf
